# Supplementary material for: Idiopathic Intracranial Hypertension in Neonates, Infants, and Toddlers
Source: J Clin Med. 2025 Jul 17;14(14):5084. doi: 10.3390/jcm14145084 (PMC12296176; doi:10.3390/jcm14145084)
Supplement: Supplementary file 1 [file jcm-14-05084-s001.zip]

Archive with 1 entries (1 files):
- jcm-3698577-supplementary.xlsx
