# Supplementary material for: Idiopathic Intracranial Hypertension in Neonates, Infants, and Toddlers
Source: J Clin Med. 2025 Jul 17;14(14):5084. doi: 10.3390/jcm14145084 (PMC12296176; doi:10.3390/jcm14145084)
Supplement: Supplementary file 1 [file jcm-14-05084-s001.zip › jcm-3698577-supplementary.xlsx]

## Sheet: Tabelle1
Supplementary Material
Table S1: Summary of 104 publications including 300 IIH cases aged up to 36 months
	Patients´profile					Triggering factors								Signs and symptoms																					Management
Publication	IIH cases	Age	Females	Males	Fullfilling modified Dandy criteria	Infection	Roseola infantum	Medication	Nalidixic acid	Vaccination	Vitamin disturbances	Cystic fibrosis	Details or other triggers	Without papilledema	Papilledema	Bulging anterior fontanelle	Vomiting	Fever	Irritability	Headache	Anorexia	Apathy	Failure to thrive	CN VI palsy (unspecified)	CN VI palsy (unilateral)	CN VI palsy (bilateral)	Strabismus	Increased head circumference > 97th percentile	Suture diastasis	Other symptoms	Number of symptoms	Highest CSF opening pressure in cm H2O (IIH)	Highest CSF opening pressure in cm H2O (IIHWP)	Highest CSF opening pressure in cm H2O (IIHWOP)	Cases with LP	Acetazolamide	Corticosteroids	Discontinuation of triggering medication	Details or other treatment	Time to symptom relief after starting treatment
Alassaf et al. (2015)	1	0.5	1		1								Hypophosphatasia	1		1	1		1				1							Hypotonia, frontal bossing	6	77		77	1	1			Serial LPs
Alpan et al. (1991)	1	1.66667	1	1							1			1					1											Hypotonia	2	40		40	1				2 LPs, calcium, phosphate and vitamin D	1 week
Amir et al. (2020)	1	2	1		1										1															Global developmental delay, dysmorphism	3	50	50		1	1			2 LPs, ventriculoperitoneal shunt after 8 months papilledema persistence	24 months
Babu et al. (2013)	1	0.75			1			1					Morinda coreia (Nonan) and Azadirachta indica (Neem)	1		1		1	1											Cough, respiratory distress	5	I		I	1			1		6 months
Balasubramanian et al. (2005)	1	0.25	1		1			1					Sudden withdrawal of oral betamethasone			1		1	1		1									Cushingoid features	5	I			1		1
Barry et al. (1989)	1	0.416667	1			1							Upper respiratory tract infection	1		1		1													2									< 72 hours
	1	0.333333		1	1	1							Upper respiratory tract infection	1		1		1													2	32		32	1					< 72 hours
	1	0.75	1		1	1							Upper respiratory tract infection	1		1		1													2	30		30	1					< 72 hours
	1	0.333333	1		1	1							Gastroenteritis, echovirus 18	1		1		1													2	16		16	1					< 72 hours
	1	0.416667		1		1							Rash	1		1		1													2
	1	0.333333		1		1							Gastroenteritis	1		1		1													2
	1	0.166667	1			1							Upper respiratory tract infection	1		1		1													2
Bassan et al. (2008)	1	2		1	1										1																1	33	33		1	1
	1	2		1	1										1																1	32	32		1	1
	1	1.83333	1		1										1																1	25	25		1
Belson et al. (2001)	1	1.08333		1	1										1															Decreased vision	2	35.5	35.5		1		1		4 LPs	Some weeks
Beys-Kamnarokos et al. (2023)	1	2		1	1	1	1							1			1	1	1	1	1	1									6	46		46	1	1	1		4 LPs, topiramate
Bikangaga et al. (1996)	1	0.333333	1		1						1	1	β2 agonists, supplementary pancreatic enzymes, multivitamin supplements for cystic fibrosis			1							1						1		3	45			1		1			4 days after therapy
	1	0.416667	1								1	1	Cefuroxime, bronchodilators, prednisone, multivitamins, pancreatic enzymes for cystic fibrosis, pseudomonas aeruginosa infection	1		1			1												2						1			2 days
	1	0.583333		1							1	1	Ceftazidine, β2 agonists, supplementary pancreatic enzymes, multivitamins	1		1	1						1								3									< 1 month
	1	0.416667	1								1	1	Pancreatic enzyme supplements, multivitamins	1		1							1								2
Blanc et al. (1998)	1	0.416667		1				1					Pefloxacine			1	1	1	1												4							1		A few days
Bodensteiner et al. (1977)	1	1.5		1	1										1					1											2	36	36		1					2 months
	1	2.5		1											1		1			1											3									1 month
Boles et al. (2019)	1	0.75		1	1										1	1		1	1		1										5	35	35		1	1			2 LPs	2,5 months
Boréus et al. (1967)	1	0.5		1	1			1	1						1	1	1												1		4				1			1		A few days in every of 3 episodes
Bouygues et al. (1980)	21												Vitamin A, tetracyclines, nalidixic acid, corticosteroids, otomastoiditis, varicella infection, exanthema subitum (specification not possible)	15	6	M	S											2	S			S	S	S	21				Discontinuation of medication, LPs	Differing from days to months
Bradley et al. (2015)	1	0.583333	1											1		1	1														2	35		35	1
Brawanski et al. (1985)	1	1		1	1										1							1								Retinal bleeding	3	68	68		1				Ventriculoperitoneal shunt
Bray et al. (1973)	1	0.333333	1		1									1		1			1												2	14		14	1
Brückner et al. (2013)	1	0.666667	1		1										1	1	1														3	74	74			1			Furosemide
Buyukavci et al. (2005)	1	1.16667			1						1		Hypervitaminosis A (supplement for rachitis)		1	1	1	1					1							Diarrhea, pallor, rachitic rosaries	8	25	25		1	1
Castillo Santinas et al. (1990)	1	0.416667		1	1					1			DTP/polio vaccination	1		1		1	1												3	22		22				1	LP	24 hours
Castot et al. (1983)	1	0.5	1					1					Minocycline	1		1	1														2				1			1		48 hours
	1	3.5/12		1		1		1					Minocycline or viral infection	1		1															1				1			1		24 hours
	1	6/12		1				1					Minocycline	1		1	1	1			1										4				1			1		24 hours
Cinciripini et al. (1999)	1	1.91667		1	1										1		1									1					3	50	50		1		1
Connolly et al. (1992)	1	0.5			1			1					Topical steroids for eczema			1										1					2	17			1			1
Dees et al. (1959)	1	2.75		1				1					Corticosteroids											1						Oculomotor nerve palsy	2	60			1			1
DeJong et al. (1985)	1	0.583333		1									Nutritional rickets			1															1								Vitamin D	4 months
	1	1		1									Nutritional rickets			1													1		2								Vitamin D	3 months
Del Monte et al. (2022)	1	0.666667		1	1						1		Hypervitaminosis A, hypovitaminosis D		1	1	1		1		1	1						1			7	I	I		1	1	1		2 LPs	2 episodes in 2 weeks
Demirbilek et al. (2012)	1	0.333333		1	1								Hypophosphatasia leading to hypercalcemia			1															1	27			1				Treatment of HPP
Deonna et al. (1974)	1	0.5						1	1							1	1		1			1								Hypotension	5	*> 20			1			1
	1	0.333333						1	1							1	1		1												3	22		22	1
Distelmaier et al. (2007)	1	0.666667	1		1									1	0									1							1	27		27	1	1
	1	1.66667		1	1										1												1				2	28	28		1
	1	2.5		1	1	1							Acute tonsillitis 6 weeks before admission		1																1	30	30		1
	1	2.91667		1	1										1												1				2	50	50		1
Drigo et al. (1983)	13	4-12/12	4	9		3	3	8	1					12	1	13	4										1								13			8		24h-96h
Dufek et al. (2015)	1	1.41667			1								Idiopathic infantile hypercalcemia, slightly hypoplastic sinus transversus		1		1						1		1						4	35	35		1	1			Topiramate, ventriculoperitoneal shunt
	1	1.41667			1								Idiopathic infantile hypercalcemia, slightly hypoplastic sinus transversus		1		1						1								3	52	52		1	1			Topiramate, ventriculoperitoneal shunt
Elbaroody et al. (2025)	1	1.5		1	1										1		1										1					30	30		1	1			Lumbo-peritoneal shunt	5 weeks
Esmaili et al. (2007)	1	2		1	1										1																1	24	24		1	1			Serial LPs	> 2 years
Fernandez-Pol et al. (2016)	1	0.583333		1	1	1	1							1		1	1	1				1									4	35		35	1
Flores et al. (2021)	1	0.666667		1	1	1							Filum lysis for tethered cord syndrome	1		1	1				1				1					Constipation	5	58		58	1	1			2 LPs	~ 2 weeks, CN VI palsy over 5 months still improving
Freedman (2001)	1	0.75	1		1								Antibiotics for otitis media		1	1	1									1	1				5	45	45		1	1
Goldberg et al. (2013)	1	0.583333		1	1								Bilateral otitis	1		1		1	1											Cough, rhinorrhea	5	36		36	1					24-36 hours
Görkem et al. (2015)	1	1	1		1										1		1								1						3	26	26		1	1	1
Gowda et al. (2014)	1	0.833333		1	1					1			Measles vaccination		1				1							1	1				4	60	60		1	1
Greer et al. (1967)	1	0.333333		1				1					Tetracycline			1															1	13			1			1	2 LPs
Gross et al. (1989)	1	0.25		1						1			DTP-1, OPV-1, DT-1, OPV-2, DT-2	1		1		1	1												3									Each episode 1 day
	1	0.5	1							1			DTP-3, OPV-3	1		1		1													2									2 days
	1	0.333333		1						1			DTP-2, OPV-2	1		1		1	1												3	I		I	1					1 day
	1	0.416667		1	1					1			DTP-2, OPV-2, DT-3	1		1		1													2	9.5		9.5	1					Each episode 1 day
	1	0.583333		1						1			DTP-3	1		1	1	1	1												4	T		T						2 days
	1	0.583333		1						1			DTP-2, OPV-2	1		1		1	1												3									2 days
Hacifazlioglu et al. (2012)	1	0.75		1	1										1															Restlessnes	2	60			1	1
Hagberg et al. (1970)	1	0.333333		1										1		1													1		2
	1	0.333333		1										1		1						1							1		3
	1	0.416667		1										1		1						1							1		3
	1	0.75		1										1		1			1			1							1		4
	1	0.75		1										1		1	1		1			1							1		5	I		I	1
Hochman et al. (1977)	1	0.166667	1		1						1		Hypocalcemia due to hypovitaminosis D	1		1														Hypotension, acrocyanosis	3	29		29	1				2 LPs	Some days
Jacob et al. (1979)	1	0.583333								1			DTP vaccination	1		1		1	1												3	17		17	1
Jain et al. (1979)	1	0.666667		1				1					Tetracycline	1		1	1		1												3	I		I	1		1			< 48 hours
	1	0.833333		1				1					Mysteclin V	1		1			1												2	I		I	1		1		Phenobarbitone	< 48 hours
	1	0.75	1					1					Tetracycline			1			1											Exaggerated reflexes	3	I			1		1		Phenobarbitone	< 48 hours
Janny et al. (1981)	1	2		1	1								Head injury		1																1	27	27		1
	1	2		1	1								Otitis media		1																1	18	18		1
Johnston et al. (1991)	1	0.25	1		1									1		1															1	I		I	1
	1	0.416667		1	1									1		1			1						1						3	30		30	1		1		LPs, percutaneous LP shunt for 3 years	2 months, recurrence after 9 months due to shunt blockage
Johnston et al. (2001)	1	0.333333	1											2		2			1						1						4	I		I	1					> 3 months
	1	1.5		1																												54			1	1				> 18 months
	1	1.25		1										1					1									1			2	20		20	1				LP shunt	7 months until LP shunt, ICP persistence
Kasarskis et al. (1982)	1	0.666667		1	1						1		Hypovitaminosis A		1	1	1	1	1				1						1		7	25	25		1				Vitamin A
Laverda et al. (1982)	10	4-12/12	3	7	10			8					Sulfenazone	9	1	10	2		5			6					1					I			10				LP in one case twice	24 hours to 4 days
Laverda et al. (1981)	5	5-13/12		5				5					Sulfenazone	3			4					2																5		8-12 hours
Lecks and Baker (1965)	1	2.83333		1				1					Cortisone																											36 hours
	1	0.5	1					1					Triamcinolone																											6 weeks
	1	2/12		1									Soybean formula	1		1			1			1							1		4				1			1	Second episode at 4 months age	48 hours
	1	0.416667		1									Soybean formula			1			1												2
	1	0.583333	1			1	1																																	24 hours
	1	1.16667		1																																				48 hours
Lim et al. (2005)	1				1									1			1		1					0							2	*> 20		*> 20	1
Lundar et al. (2020)	1	1		1											1											1					2								Lumboperitoneal shunt
Mann et al. (1988)	1	0.666667	1		1											1	1	1	1										1		5	40			4
	1	0.416667		1	1											1	1	1	1												4
	1	0.5		1	1											1		1	1																1
	1	0.583333		1	1													1	1
Mantovani et al. (1980)	1	0.5/12	1					1					Maple syrup urine disease			1						1							1		3
Masri et al. (2015)	1	0.583333	1		1								Hypophosphatasia	1		1														Hypotonia	2	77		77	1	1
	1	0.833333		1	1					1	1		Hypovitaminosis D, 18h after measles vaccination	1			1		1		1									Sleep disturbances	4	30		30	1	1
	1	0.916667		1	1										1		1		1							1	1			Sleep disturbances	6	49	49		1	1	1
	1	1		1	1						1		Hypovitaminosis D		1										1		1				3	30	30		1	1			2 LPs, Vitamin D
Matalia et al. (2017)	1	0.916667	1		1										1												1			Nystagmus, cataract	4	29	29		1	1			Optic nerve sheath decompression
Mathur et al. (1981)	1	0.666667		1						1			DTP-3	1		1		1													2									1 day
Mckiernan et al. (2001)	1	0.75	1			1							Otitis media		1	1	1									1	1				5	45	45		1					Several days
Melson et al. (2004)	1	0.461538			1								Bilateral retinoblastoma		1																1	47	47		1	1
	1	1.08333			1								Unilateral retinoblastoma		1																1	33	33		1				Without treatment
Monge Galindo et al. (2017)	16	2-9/12	4	12		1		12					Steroids for bronchitis (12), cytomegalovirus (1)			16	1	2	4																			12		Days to 2 weeks
	13	3-10/12	5	8		4		7					Steroids for bronchitis (7), viral infection (4)			13	3	3	1											Seizure (1)					2			7		Days to 2 weeks
Mouzaki et al. (2010)	1	2.08333	1		1						1		Hypervitaminosis A, Alagille syndrome		1																1	37	37		1	1
	1	1.08333		1	1						1		Hypervitaminosis A, Alagille syndrome		1																1	38	38		1	1
Mukherjee et al. (1990)	12	< 6/12						12	12					12		12	12		12													I		I	12			12		24-48 hours
Murgia et al. (1989)	1	0.583333						1					Sulfenazone	1		1					1									Restless	3	I		I	1			1
Neville et al. (1970)	1	8.5/12						1					Prednisone	1		1			1											Neck retraction	3	24		24	1			1
Noetzel et al. (1986)	1	0.166667		1	1								Obstructive nephropathy, renal tubular acidosis, anemia	1		1															1	24		24	1	1			Twice-weekly LPs
	1	0.25		1	1						1		Obstructive nephropathy, hypervitaminosis A, hypothyroidism, hypocalcemia, sinus thrombosis	1		1															1	28		28	1	1			Serial LPs	15 months LP until peritoneal dialysis
O’Doherty	1	0.5		1				1					Tetracycline	1		1						1							1		3				1					1 day
Obeid et al. (2011)	1	0.166667		1	1						1		Hypovitaminosis A			1			1			1							1		4					1
	1	0.166667		1	1						1		Hypovitaminosis A			1			1				1							Facial palsy	4	25			1	1			4 LPs
Oski et al. (1961)	1	0.416667		1		1	1							1		1		1	1		1										4	22		22	1				Sulfadiazine, penicillin, chloramphenicol	1 week
	1	0.916667		1		1	1							1		1		1			1									Fussiness, Brudzinski	5	18		18	1				Acetylsalicylic acid	3 days
Pasquariello et al. (1977)	1	2.16667	1								1		Hypovitaminosis A	1			1		1										1		3						1			2 days
Per et al. (2013)	1	1	1		1										1		1					1				1					4	26	26		1	1	1			Some weeks
Prakalapakorn et al. (2012)	1	1.41667	1		1										1																1	29	29		1	1
Raghavan et al. (1997)	1	0.416667	1		1			1					L-thyroxine	1		1													1		2	I		I	1
Raju et al. (1976)	1	0.583333	1					1					Tetracycline	1		1															1	10		10	1					48 hours
Ramkumar et al. (2016)	1	0.833333	1		1						1		Hypervitaminosis A		1		1								1		1				4	50	50		1	1			2 LPs
Rana et al. (2014)	1	0.25	1		1			1					Fluticasone	1		1	1	1													3	I		I	1
Ray et al. (2008)	1	0.666667		1	1			1					High-dose steroids		1	1	1		1												4	*> 55	*> 55		1	1	1		Resumption of previous steroid dose
Reynolds et al. (1985)	1	0.75/12		1									Severe hyponatremia due to congenital adrenal hyperplasia	1		1	1		1				1						1						1		1		Isotonic saline i.v., hydrocortisone, sodium bicarbonate, resonium A enemas, single dose of desoxycorticosterone acetate i.m.
Riedel et al. (2024)	1	1.4		1	1								Elevated systemic venous pressure		1					1								1		Symptoms worse at horizontal	3
	1	1.3		1	1								Elevated systemic venous pressure	1			1			1										Symptoms worse at horizontal	2	*10.2		*10.2
	1	9.5/12		1	1								Elevated systemic venous pressure	1			1			1								1		Symptoms worse at horizontal	3	*23.5		*23.5
	1	1.5		1	1								Elevated systemic venous pressure	1			1			1										Symptoms worse at horizontal	2	*27.2		*27.2
	1	9.5/12	1		1								Elevated systemic venous pressure	1			1			1								1			3	*17		*17
	1	1.2		1	1								Elevated systemic venous pressure	1			1													Symptoms worse at horizontal	1	*20.4		*20.4
	1	1 9.5/12	1		1								Elevated systemic venous pressure	1																Symptoms worse at horizontal	0	*27.5		*27.5
Riyaz et al. (1998)	20	2-12/12						20	20							20			16																20			20		72 hours of medical suspension
Roach et al. (1989)	1	0.333333		1	1							1				1							1								2	32			1					3 days
	1	0.166667	1									1				1	1					1	1							Diarrhea	5									4 months
	1	0.916667	1		1							1	Bronchitis, anemia			1			1				1								3	30			1					7 days
	1	0.416667	1									1				1			1				1							Facial diplegia, fatty stools, cough	6									4 days
Rose et al. (1967)	1	1		1	1	1							Gastroenteritis		1		1							1			1		1		5	60	60		1				Daily LP, surgical decompression
	1	0.5		1	1	1							Otitis media	1	0		1												1		2	31.5		31.5	1
	1	1		1	1	1							Otitis media		1		1							1					1		4	45	45		1
	1	2	1		1								Head injury		1		1							1			1		1		5	12	12		1				Daily LP, surgical decompression
	1	2		1	1										1									1			1				3	I	I		1
Rovetta (1979)	4	5-10/12						4					Sulphenazone			4			4			4										48			1				LP in 2
Roussounis (1976)	1	7/12		1				1					Withdrawal of topical steroids due to napkin rash	1		1	1		1			1							1											< 1 week
Roy et al. (2013)	4				4									2	2	4			4								4					I	I	I	4	4
Schoeman (1994)	1	1.5		1	1	1							Otitis media		1		1		1						1		1				5	38	38		1	1			Furosemide	< 3 weeks
Sebestyen et al. (2010)	1	1.41667			1			1					rHuGH		1	1	1						1								4	18.5	18.5		1			1		Prompt after discontinuation
Shendurnikar et al. (1986)	1	0.5	1							1			DTP-2	1		1															1									1 day
Shuper et al. (1997)	1	2	1		1										1			1													2	34	34		1	1
Simón de las Heras et al. (1990)	1	0.5		1	1									1		1	1	1	1												4	35		35	1
	1	0.583333	1		1	1							Streptococcus pneumoniae infection	1		1	1	1	1												4	40		40	1				Antibiotics
Singanamalla et al. (2020)	1	1.25		1	1						1		Hypovitaminosis B12		1		1		1			1			1		1				6	31	31		1	1			Intramuscular hydroxycobalamin	1 week after therapy
Singh et al. (2023)	1	2.66667		1									Autoimmune hemolytic anemia		1			1													2						1			3 days
Tamer et al. (1996)	15	6-10/12	9	6	15	15		2	2					13	2	15	11	12							2	2				Skin rashes (5), diarrhea (5)		I	I	I	15	5				1-5 months
Teber et al. (2008)	1	0.25		1	1								Hypophosphatasia	1		1	1				1										3	43		43	1	1	1			< 2 weeks
Tibbles et al. (1972)	1	1.66667		1									Deprivation Dwarfism	1									1						1	Subnormal head size	3				1
	1	1.83333	1	1									Deprivation Dwarfism	1								1							1	Subnormal head size	3				1
Tibussek et al. (2010)	1	9.5/12	1		1									1										1							1	27		27	1	1
	1	1 8.5/12		1	1								Anemia		1		1										1				3	30	30		1	1	1		Furosemide, VP shunt
	1	2.5		1	1										1																1	43	43		1	1	1		Furosemide
	1	2 9.5/12		1	1	1							Otitis media, cerebral venous thrombosis		1		1			1				1							4	30	30		1				VP shunt
	1	2.91667		1	1										1																1	50	50		1	1
Weig (2002)	1	2.33333		1	1										1							1	1					1			4	26	26		1	1			Citrates	4-6 years
Yasar	1	0.666667	1		1									1			1	1							1					Diarrhea	4				1	1	1
Youroukos et al. (2000)	4										3		Hypophosphatasia	4		4	3		4		3							4
Zaki et al. (2013)	1	0.416667	1		1						1		Hypovitaminosis D		1	1	1		1												4	33	33		1	1			Calcitriol sachets, calcium	3 days
Zhang et al. (2020)	1	0.583333	1					1					High-dose methotrexate			1	1	1													3						1		Mannitol
Total or average	300		78	145	129	45	8	106	38	12	23	8		147	69	203	99	55	103	9	14	31	17	8	12	10	22	12	24		2.94771	35.1413	37.0208	31.4062	218	56	23	79
Total in percentages			26	48.3333	43	15	2.66667	35.3333	12.6667	4	7.66667	2.66667		49	23	67.6667	33	18.3333	34.3333	3	4.66667	10.3333	5.66667	2.66667	4	3.33333	7.33333	4	8						72.6667	18.6667	7.66667	26.3333
Legend
CN: Cranial Nerve
DT(P): Diphtheria, Tetanus, (Pertussis)
I: Increased
IIH: Idiopathic Intracranial Hypertension
LP: Lumbar puncture
M: Majority
OPV: Oral polio vaccine
S: Some
T: Traumatic
VP: Ventriculoperitoneal
*: Not in average value considered because of inaccurate or average value of CSF opening pressure
References
Alassaf, A.; Masri, A.; Mornet, E.; Odeh, R.; Al-Qudah, A.A. Pseudotumor Cerebri as a Rare Presentation of Infantile Hypophosphatasia: A Case Report. AACE Clin. Case Rep. 2015, 1, e221–e224, doi:10.4158/EP14476.CR.
Alpan, G.; Glick, B.; Peleg, O.; Eyal, F. Pseudotumor Cerebri and Coma in Vitamin D--Dependent Rickets. Clin. Pediatr. (Phila.) 1991, 30, 254–256, doi:10.1177/000992289103000408.
Amir, N.N.; Mohamad, N.F.; Zahari, M.; May, C.M. A Rare Case of Idiopathic Intracranial Hypertension in Prepubertal Age. Malays. J. Med. Health Sci. 2020, 16, 331–333.
Babu, T.A.; Ananthakrishnan, S. Idiopathic Intracranial Hypertension Secondary to Ingestion of Morinda Coreia and Azadirachta Indica Leaves Extract in Infant. J. Pharmacol. Pharmacother. 2013, 4, 298–299, doi:10.4103/0976-500X.119722.
Balasubramanian, S.; Shivbalan, S.; Ganesh, R. Pseudotumor Cerebri Following Oral Betamethasone for Common Cold. Indian J. Pediatr. 2005, 72, 994, doi:10.1007/BF02731682.
Barry, W.; Lenney, W.; Hatcher, G. Bulging Fontanelles in Infants without Meningitis. Arch. Dis. Child. 1989, 64, 635–636, doi:10.1136/adc.64.4.635-a.
Bassan, H.; Berkner, L.; Stolovitch, C.; Kesler, A. Asymptomatic Idiopathic Intracranial Hypertension in Children. Acta Neurol. Scand. 2008, 118, 251–255, doi:10.1111/j.1600-0404.2008.01007.x.
Belson, A.; Alcorn, D.M.; Yorgin, P.D.; Fisher, P.G.; Sarwal, M. Visual Loss Caused by Pseudotumor Cerebri in an Infant on Peritoneal Dialysis. Pediatr. Nephrol. Berl. Ger. 2001, 16, 216–218, doi:10.1007/s004670000516.
Beys-Kamnarokos, E.; Mavridis, I.; Tokas, G.; Assi, J.; Plessias, C.; Birbilis, T. Infantile Idiopathic Intracranial Hypertension without Papilledema Following Roseola Infantum Infection: An Uncommon Cause of a Rare Condition. In Proceedings of the 36th Annual Congress of the Hellenic Neurosurgical Society & Joint Meeting with the Italian Society of Neurosurgery (SINch), German Society of Neurosu…
Bikangaga, P.; Canny, G.J. Benign Intracranial Hypertension in Infants with Cystic Fibrosis. Arch. Pediatr. Adolesc. Med. 1996, 150, 551–552, doi:10.1001/archpedi.1996.02170300105022.
Blanc, P.; Paupe, A.; Carbajal, R.; Lenclen, R.; Olivier-Martin, M. [Benign intracranial hypertension after treatment with pefloxacin]. Arch. Pediatr. Organe Off. Soc. Francaise Pediatr. 1998, 5, 930–931, doi:10.1016/s0929-693x(98)80205-4.
Boréus, L.O.; Sundström, B. Intracranial Hypertension in a Child during Treatment with Nalidixic Acid. Br. Med. J. 1967, 2, 744–745, doi:10.1136/bmj.2.5554.744.
Boles, S.; Martinez-Rios, C.; Tibussek, D.; Pohl, D. Infantile Idiopathic Intracranial Hypertension: A Case Study and Review of the Literature. J. Child Neurol. 2019, 34, 806–814, doi:10.1177/0883073819860393.
Boréus LO, Sundström B (1967) Intracranial hypertension in a child during treatment with nalidixic acid. Br Med J 2:744–745. https://doi.org/10.1136/bmj.2.5554.744
Bouygues, D.; Cauchois, B.; Ponsot, G.; Arthuis, M. Benign intracranial hypertension in infancy and childhood. Comment upon 33 cases. Ann. Pediatr. (Paris) 1980, 27, 286–290.
Bradley, J.; Milam, P.; Aiken, T. INFANTILE PSEUDOTUMOR CEREBRI. J. Investig. Med. 2015, 63, 445–446.
Brawanski, A.; Soerensen, N. Increased ICP without Ventriculomegaly. Diagnostic and Therapeutic Problems in a 1-Year-Old Boy. Childs Nerv. Syst. ChNS Off. J. Int. Soc. Pediatr. Neurosurg. 1985, 1, 66–68, doi:10.1007/BF00706734.
Bray, P.F.; Herbst, J.J. Pseudotumor Cerebri as a Sign of “Catch-up” Growth in Cystic Fibrosis. Am. J. Dis. Child. 1960 1973, 126, 78–79, doi:10.1001/archpedi.1973.02110190066014.
Brückner, F.; Kohl, B.; Tholen, P.; Bauer, A.; Mühlhausen, C.; Tibussek, D.; Püst, B. Pseudotumor cerebri in an 8-month old infant. Chir. Prax. 2013, 77, 295–299.
Buyukavci, M.; Tan, H.; Keskin, Z.; Doneray, H. What Is the Safe Dose of Vitamin A in Children with Measles? Pediatr. Infect. Dis. J. 2005, 24, 388; author reply 389, doi:10.1097/01.inf.0000157355.91140.64.
Castillo Salinas, F.; Solé Mir, E.; Ferrer Comalat, A.; Morales Sánchez, M. [Benign intracranial hypertension caused by DTP and polio immunization]. An. Esp. Pediatr. 1990, 32, 466–467.
Castot, A.; Vincens, M.; Garnier, R.; Louboutin, P.; Lefevre, R.; Portas, M. Minocycline and benign intracranial hypertension - Report of 3 Cases in newborns. Therapie 1983, 38, 93–99.
Cinciripini, G.S.; Donahue, S.; Borchert, M.S. Idiopathic Intracranial Hypertension in Prepubertal Pediatric Patients: Characteristics, Treatment, and Outcome. Am. J. Ophthalmol. 1999, 127, 178–182, doi:10.1016/s0002-9394(98)00386-9.
Connolly, M.B.; Farrell, K.; Hill, A.; Flodmark, O. Magnetic Resonance Imaging in Pseudotumor Cerebri. Dev. Med. Child Neurol. 1992, 34, 1091–1094, doi:10.1111/j.1469-8749.1992.tb11422.x.
DEES, S.C.; McKAY, H.W.J. Occurrence of Pseudotumor Cerebri (Benign Intracranial Hypertension) during Treatment of Children with Asthma by Adrenal Steroids; Report of Three Cases. Pediatrics 1959, 23, 1143–1151.
DeJong, A.R.; Callahan, C.A.; Weiss, J. Pseudotumor Cerebri and Nutritional Rickets. Eur. J. Pediatr. 1985, 143, 219–220, doi:10.1007/BF00442144.
Del Monte, F.; Bucchino, L.; Versace, A.; Tardivo, I.; Castagno, E.; Pieri, G.; Pilloni, G.; Felici, E.; Urbino, A.F. Infantile Idiopathic Intracranial Hypertension: Case Report and Review of the Literature. Ital. J. Pediatr. 2022, 48, 3, doi:10.1186/s13052-021-01191-5.
Demirbilek, H.; Alanay, Y.; Alikaşifoğlu, A.; Topçu, M.; Mornet, E.; Gönç, N.; Özön, A.; Kandemir, N. Hypophosphatasia Presenting with Pyridoxine-Responsive Seizures, Hypercalcemia, and Pseudotumor Cerebri: Case Report. J. Clin. Res. Pediatr. Endocrinol. 2012, 4, 34–38, doi:10.4274/jcrpe.473.
Deonna, T.; Guignard, J.P. Acute Intracranial Hypertension after Nalidixic Acid Administration. Arch. Dis. Child. 1974, 49, 743, doi:10.1136/adc.49.9.743.
Distelmaier, F.; Tibussek, D.; Schneider, D.T.; Mayatepek, E. Seasonal Variation and Atypical Presentation of Idiopathic Intracranial Hypertension in Pre-Pubertal Children. Cephalalgia Int. J. Headache 2007, 27, 1261–1264, doi:10.1111/j.1468-2982.2007.01442.x.
Drigo, P.; Laverda, A.M.; Casara, G.L.; Battistella, P.A.; Zampieri, P. [Benign intracranial hypertension in infants]. Pediatr. Medica E Chir. Med. Surg. Pediatr. 1983, 5, 583–585.
Dufek, S.; Seidl, R.; Schmook, M.; Arbeiter, K.; Müller-Sacherer, T.; Heindl-Rusai, K. Intracranial Hypertension in Siblings with Infantile Hypercalcemia. Neuropediatrics 2015, 46, 49–51, doi:10.1055/s-0034-1389900.
Elbaroody, M.; Alhayen, B.I.; Eltoukhy, M.; Atallah, A.; Mostafa, H.E.; Alselisly, A.M. Lumboperitoneal Shunts in Children: A Retrospective Study. Egypt. J. Neurosurg. 2025, 40, 39, doi:10.1186/s41984-025-00367-z.
Esmaili, N.; Bradfield, Y.S. Pseudotumor Cerebri in Children with Down Syndrome. Ophthalmology 2007, 114, 1773–1778, doi:10.1016/j.ophtha.2006.12.015.
Fernandez-Pol, C.; Ben Wallenstein, M.; Chua, I. Case 1: Acute-Onset Vomiting, Fever, and Bulging Fontanelle in a 7-Month-Old Boy. Pediatr. Rev. 2016, 37, 536–538, doi:10.1542/pir.2016-0077.
Flores, A.R.; Pajer, H.B.; Goh, J.L.; Quinsey, C.S. Infantile Idiopathic Intracranial Hypertension in the Setting of Recent Laminectomy and Filum Lysis for Tethered Cord Syndrome: A Case Report and Literature Review. Childs Nerv. Syst. 2021, 37, 1373–1376, doi:10.1007/s00381-020-04827-9.
Freedman, S.B. Index of Suspicion. Case 1. Diagnosis: Infected Urachal Cysts. Pediatr. Rev. 2001, 22, 211–215.
Goldberg, E.M. Fever and Bulging Fontanelle Mimicking Meningitis in an Infant Diagnosed with Benign Intracranial Hypertension. Pediatr. Emerg. Care 2013, 29, 513–514, doi:10.1097/PEC.0b013e31828a3a28.
Görkem, S.B.; Doğanay, S.; Canpolat, M.; Koc, G.; Dogan, M.S.; Per, H.; Coşkun, A. MR Imaging Findings in Children with Pseudotumor Cerebri and Comparison with Healthy Controls. Childs Nerv. Syst. ChNS Off. J. Int. Soc. Pediatr. Neurosurg. 2015, 31, 373–380, doi:10.1007/s00381-014-2579-0.
Gowda, V.K.; Reddy, B.; Reddy, H.; Shivappa, S.K.; Ramaswamy, P.; Gowda, S.H.S.; Madivala, B.V. Idiopathic Intracranial Hypertension Following Measles Vaccine. J. Pediatr. Neurol. 2014, 12, 55–58, doi:10.3233/JPN-140639.
Greer, M. Benign Intracranial Hypertension (Pseudotumor Cerebri). Pediatr. Clin. North Am. 1967, 14, 819–830, doi:10.1016/S0031-3955(16)32058-2.
Gross, T.P.; Milstien, J.B.; Kuritsky, J.N. Bulging Fontanelle after Immunization with Diphtheria-Tetanus-Pertussis Vaccine and Diphtheria-Tetanus Vaccine. J. Pediatr. 1989, 114, 423–425, doi:10.1016/s0022-3476(89)80562-1.
Hacifazlioglu Eldes, N.; Yilmaz, Y. Pseudotumour Cerebri in Children: Etiological, Clinical Features and Treatment Modalities. Eur. J. Paediatr. Neurol. EJPN Off. J. Eur. Paediatr. Neurol. Soc. 2012, 16, 349–355, doi:10.1016/j.ejpn.2011.09.002.
Hagberg, B.; Sillanpää, M. Benign Intracranial Hypertension (Pseudotumor Cerebri). Review and Report of 18 Cases. Acta Paediatr. Scand. 1970, 59, 328–339, doi:10.1111/j.1651-2227.1970.tb09012.x.
Hochman, H.I.; Mejlszenkier, J.D. Cataracts and Pseudotumor Cerebri in an Infant with Vitamin D-Deficiency Rickets. J. Pediatr. 1977, 90, 252–254, doi:10.1016/s0022-3476(77)80643-4.
Jacob, J.; Mannino, F. Increased Intracranial Pressure after Diphtheria, Tetanus, and Pertussis Immunization. Am. J. Dis. Child. 1960 1979, 133, 217–218, doi:10.1001/archpedi.1979.02130020109023.
Jain, A.; Lall, K.B. Benign Intracranial Hypertension - (Following Tetracycline Therapy) A Case Report of Three Children. Indian J. Pediatr. 1979, 46, 463–465, doi:10.1007/BF02911578.
Janny, P.; Chazal, J.; Colnet, G.; Irthum, B.; Georget, A.M. Benign Intracranial Hypertension and Disorders of CSF Absorption. Surg. Neurol. 1981, 15, 168–174, doi:10.1016/0090-3019(81)90131-2.
Johnston, I.; Hawke, S.; Halmagyi, M.; Teo, C. The Pseudotumor Syndrome. Disorders of Cerebrospinal Fluid Circulation Causing Intracranial Hypertension without Ventriculomegaly. Arch. Neurol. 1991, 48, 740–747, doi:10.1001/archneur.1991.00530190088020.
Johnston, I.H.; Duff, J.; Jacobson, E.E.; Fagan, E. Asymptomatic Intracranial Hypertension in Disorders of CSF Circulation in Childhood--Treated and Untreated. Pediatr. Neurosurg. 2001, 34, 63–72, doi:10.1159/000055997.
Kasarskis, E.J.; Bass, N.H. Benign Intracranial Hypertension Induced by Deficiency of Vitamin A during Infancy. Neurology 1982, 32, 1292–1295, doi:10.1212/wnl.32.11.1292.
Laverda, A.; Casara, G.; Furlanut, M.; Zacchello, F. Benign Intracranial Hypertension after Sulfenazone [IPERTENSIONE ENDOCRANICA ACUTA BENIGNA DA SULFENAZONE]. Riv. Ital. Pediatr. 1981, 7, 83–84.
Laverda, A.M.; Drigo, P.; Casara, G.L.; Fassetta, G.; Zampieri, P.; Scanarini, M.; Carteri, A. [Pseudotumor cerebri in childhood. Study of 21 cases]. Minerva Pediatr. 1982, 34, 961–967.
Lecks, H.; Baker, D. Pseudotumor Cerebri. An Allergic Phenomenon? - A Discussion of 17 Cases Including 2 of Infants Manifesting Pseutodumor While Receiving Soybean Feedings. Clin. Pediatr. (Phila.) 1965, 4, 32–37, doi:10.1177/000992286500400112.
Lim, M.; Kurian, M.; Penn, A.; Calver, D.; Lin, J.-P. Visual Failure without Headache in Idiopathic Intracranial Hypertension. Arch. Dis. Child. 2005, 90, 206–210, doi:10.1136/adc.2003.039305.
Lundar, T.; Due-Tonnessen, B. Persistent Shunt Dependency in Children Treated with CSF Diversion for Idiopathic Intracranial Hypertension (IIH). Acta Neurochir. (Wien) 2020, 162, 39–42, doi:10.1007/s00701-019-04142-6.
Mann, N.P.; McLellan, N.J.; Cartlidge, P.H. Transient Intracranial Hypertension of Infancy. Arch. Dis. Child. 1988, 63, 966–968, doi:10.1136/adc.63.8.966.
Mantovani, J.F.; Naidich, T.P.; Prensky, A.L.; Dodson, W.E.; Williams, J.C. MSUD: Presentation with Pseudotumor Cerebri and CT Abnormalities. J. Pediatr. 1980, 96, 279–281, doi:10.1016/s0022-3476(80)80827-4.
Matalia, J.H.; Shirke, S.; Anaspure, H.; Ghalla, P.; Kekatpure, M. Management of Idiopathic Intracranial Hypertension in an Infant with Bilateral Congenital Cataract and Associated Comitant Sensory Esotropia. Indian J. Ophthalmol. 2017, 65, 1053–1055, doi:10.4103/ijo.IJO_345_17.
Masri, A.; Jaafar, A.; Noman, R.; Gharaibeh, A.; Ababneh, O.H. Intracranial Hypertension in Children: Etiologies, Clinical Features, and Outcome. J. Child Neurol. 2015, 30, 1562–1568, doi:10.1177/0883073815574332.
Mathur, R.; Kumari, S. Bulging Fontanel Following Triple Vaccine. Indian Pediatr. 1981, 18, 417–418.
Mckiernan, S.P.; DiFazio, M.P. Index of Suspicion. Case 3. Diagnosis: Infantile Pseudotumor Cerebri. Pediatr. Rev. 2001, 22, 211–215.
Melson, M.; Grabowski, E.; Rizzo, J.; Butler, W.; Mukai, S. Papilledema and Benign Intracranial Hypertension in Two Children with Intraocular Retinoblastoma. Invest. Ophthalmol. Vis. Sci. 2004, 45, U168–U168.
Monge Galindo, L.; Fernando Martínez, R.; Fuertes Rodrigo, C.; Fustero de Miguel, D.; Pueyo Royo, V.; García Iñiguez, J.P.; López-Pisón, J.; Peña-Segura, J.L. Idiopathic Intracranial Hypertension: Experience over 25 Years and a Management Protocol. An. Pediatría Engl. Ed. 2017, 87, 78–86, doi:10.1016/j.anpede.2016.09.009.
Mouzaki, M.; Nichter, C.; Qureshi, M.; Rountree, B.; Furuya, K.N. Idiopathic Intracranial Hypertension in Two Patients with Alagille Syndrome. J. Child Neurol. 2010, 25, 1006–1008, doi:10.1177/0883073809351985.
Mukherjee, A.; Dutta, P.; Lahiri, M.; Sinha, S.; Mitra, A.K.; Bhattacharya, S.K. Benign Intracranial Hypertension after Nalidixic Acid Overdose in Infants. Lancet Lond. Engl. 1990, 335, 1602, doi:10.1016/0140-6736(90)91438-g.
Murgia, S.; Del Curto, E.; Zecca, G. [Benign intracranial hypertension caused by sulfenazone]. Pediatr. Medica E Chir. Med. Surg. Pediatr. 1989, 11, 541–542.
Neville, B.G.; Wilson, J. Benign Intracranial Hypertension Following Corticosteroid Withdrawal in Childhood. Br. Med. J. 1970, 3, 554–556, doi:10.1136/bmj.3.5722.554.
Noetzel, M.J.; Rioux, S.D. Pseudotumor Cerebri Associated with Obstructive Nephropathy. Pediatr. Neurol. 1986, 2, 238–240, doi:10.1016/0887-8994(86)90055-x.
Obeid, M.; Price, J.; Sun, L.; Scantlebury, M.H.; Overby, P.; Sidhu, R.; Chiriboga, C.A.; Quittell, L.M. Facial Palsy and Idiopathic Intracranial Hypertension in Twins with Cystic Fibrosis and Hypovitaminosis A. Pediatr. Neurol. 2011, 44, 150–152, doi:10.1016/j.pediatrneurol.2010.10.002.
O'Doherty, N. Acute benign intracranial hypertension in an infant receiving tetracycline. Dev Med CHILD Neurol. 1965, 7, 677-.
Oski, F.A. Roseola Infantum. Another Cause of Bulging Fontanel. Am. J. Dis. Child. 1960 1961, 101, 376–378.
Pasquariello, P.S.J.; Schut, L.; Borns, P. Benign Increased Intracranial Hypertension Due to Chronic Vitamin A Overdosage in a 26-Month-Old Child. The Increased Intracranial Pressure Subsided Promptly with Steroid Therapy and Cessation of Vitamin A. Clin. Pediatr. (Phila.) 1977, 16, 379–382, doi:10.1177/000992287701600415.
Per, H.; Canpolat, M.; Gümüş, H.; Poyrazoğlu, H.G.; Yıkılmaz, A.; Karaküçük, S.; Doğan, H.; Kumandaş, S. Clinical Spectrum of the Pseudotumor Cerebri in Children: Etiological, Clinical Features, Treatment and Prognosis. Brain Dev. 2013, 35, 561–568, doi:10.1016/j.braindev.2012.08.008.
Prakalapakorn, S.G.; Buckley, E.G. Acquired Bilateral Myelinated Retinal Nerve Fibers after Unilateral Optic Nerve Sheath Fenestration in a Child with Idiopathic Intracranial Hypertension. J. AAPOS Off. Publ. Am. Assoc. Pediatr. Ophthalmol. Strabismus 2012, 16, 534–538, doi:10.1016/j.jaapos.2012.08.006.
Raghavan, S.; DiMartino-Nardi, J.; Saenger, P.; Linder, B. Pseudotumor Cerebri in an Infant after L-Thyroxine Therapy for Transient Neonatal Hypothyroidism. J. Pediatr. 1997, 130, 478–480, doi:10.1016/s0022-3476(97)70215-4.
Raju, L. Benign Intracranial Hypertension in Infants Due to Tetracycline. Med. J. Malaysia 1976, 30, 304–305.
Ramkumar, H.L.; Verma, R.; Crow, J.; Robbins, S.; Granet, D.B.; Sheldon, C.A.; Henretig, F.M.; Liu, G.T. A Baby with a Lot of Nerve. Surv. Ophthalmol. 2016, 61, 506–511, doi:10.1016/j.survophthal.2015.11.007.
Rana, M.N.; Rathore, A.W. Idiopathic Intracranial Hypertension in an Infant Due to Topical Application of Fluticasone; A Rare Entity. Pak. Paediatr. J. 2014, 38, 57–60.
Ray, W.Z.; Lee, A.; Blackburn, S.L.; Lueder, G.T.; Leonard, J.R. Pseudotumor Cerebri Following Tapered Corticosteroid Treatment in an 8-Month-Old Infant. J. Neurosurg. Pediatr. 2008, 1, 88–90, doi:10.3171/PED-08/01/088.
Reynolds, M.; Murphy, N.; Harris, F. Benign intracranial hypertension following severe hyponatremic dehydration in congenital adrenal hyperplasia. Clin Pediatr (Phila) 1985, 24, 658–659, doi:10.1177/000992288502401116.
Riedel, C.S.; Norager, N.H.; Bertelsen, M.; Mikkelsen, R.; Juhler, M.; Hansen, T.S. Elevated Systemic Venous Pressures as a Possible Pathology in Prepubertal Pediatric Idiopathic Intracranial Hypertension. Childs Nerv. Syst. ChNS Off. J. Int. Soc. Pediatr. Neurosurg. 2024, doi:10.1007/s00381-024-06594-3.
Riyaz, A.; Aboobacker, C.M.; Sreelatha, P.R. Nalidixic Acid Induced Pseudotumour Cerebri in Children. J. Indian Med. Assoc. 1998, 96, 308, 314.
Roach, E.S.; Sinal, S.H. Initial Treatment of Cystic Fibrosis. Frequency of Transient Bulging Fontanel. Clin. Pediatr. (Phila.) 1989, 28, 371–373, doi:10.1177/000992288902800807.
Rose, A.; Matson, D.D. BENIGN INTRACRANIAL HYPERTENSION IN CHILDREN. Pediatrics 1967, 39, 227–237, doi:10.1542/peds.39.2.227.
Rovetta, G.D. Benign intracranial hypertension (pseudotumor cerebri) from sulfenazone? Report of four cases. Minerva Pediatr. 1979, 31, 1821–1822.
Roussounis, S.H. Benign Intracranial Hypertension after Withdrawal of Topical Steriods in an Infant. Br. Med. J. 1976, 2, 564, doi:10.1136/bmj.2.6035.564.
Roy, A.G.; Vinayan, K.P.; Kumar, A. Idiopathic Intracranial Hypertension in Pediatric Population: Case Series from India. Neurol. India 2013, 61, 488–490, doi:10.4103/0028-3886.121915.
Schoeman, J.F. Childhood Pseudotumor Cerebri: Clinical and Intracranial Pressure Response to Acetazolamide and Furosemide Treatment in a Case Series. J. Child Neurol. 1994, 9, 130–134, doi:10.1177/088307389400900205.
Sebestyen, J.; Warady, B.A. Pseudotumor Cerebri in a Toddler Receiving Recombinant Human Growth Hormone. Perit. Dial. Int. J. Int. Soc. Perit. Dial. 2010, 30, 477–478, doi:10.3747/pdi.2009.00134.
Shendurnikar, N.; Gandhi, D.J.; Patel, J.; Shah, A.R. Bulging Fontanel Following DPT Vaccine. Indian Pediatr. 1986, 23, 960.
Shuper, A.; Snir, M.; Barash, D.; Yassur, Y.; Mimouni, M. Ultrasonography of the Optic Nerves: Clinical Application in Children with Pseudotumor Cerebri. J. Pediatr. 1997, 131, 734–740, doi:10.1016/s0022-3476(97)70102-1.
Simón de las Heras, R.; Cebrero García, M.; Torres Mohedas, J.; Cabeza Alvarez, C.; Olivas Domínguez, A.; Mateos Beato, F. [Pseudotumor cerebri in an infant]. An. Esp. Pediatr. 1990, 33, 149–150.
Singanamalla, B.; Madaan, P.; Saini, L.; Sankhyan, N. Vitamin B12 Deficiency: An Association or Etiology of Pseudotumor Cerebri in An Infant. Indian J. Pediatr. 2020, 87, 658–659, doi:10.1007/s12098-020-03212-3.
Singh, J.; Siddiqui, A.; Dhavan, A.; Kumar, P. Idiopathic Intracranial Hypertension with Autoimmune Hemolytic Anemia: A Rare Association. Pediatr. Hematol. Oncol. J. 2023, 8, 155–157, doi:10.1016/j.phoj.2023.06.006.
Tamer, S.K.; Tamer, U.; Warey, P. Infantile Pseudotumor Cerebri Related to Viral Illness. Indian J. Pediatr. 1996, 63, 645–649, doi:10.1007/BF02730810.
Teber, S.; Sezer, T.; Kafali, M.; Kendirli, T.; Siklar, Z.; Berberoglu, M.; Ocal, G.; Deda, G. Hypophosphatasia Associated with Pseudotumor Cerebri and Respiratory Insufficiency. Indian J. Pediatr. 2008, 75, 186–188, doi:10.1007/s12098-008-0029-2.
Tibbles, J.A.; Vallet, H.L.; Brown, B.S.; Goldbloom, R.B. Pseudotumour Cerebri and Deprivation Dwarfism. Dev. Med. Child Neurol. 1972, 14, 322–331, doi:10.1111/j.1469-8749.1972.tb02597.x.
Tibussek, D.; Schneider, D.T.; Vandemeulebroecke, N.; Turowski, B.; Messing-Juenger, M.; Willems, P.H.G.M.; Mayatepek, E.; Distelmaier, F. Clinical Spectrum of the Pseudotumor Cerebri Complex in Children. Childs Nerv. Syst. ChNS Off. J. Int. Soc. Pediatr. Neurosurg. 2010, 26, 313–321, doi:10.1007/s00381-009-1018-0.
Weig, S.G. Asymptomatic Idiopathic Intracranial Hypertension in Young Children. J. Child Neurol. 2002, 17, 239–241, doi:10.1177/088307380201700320.
Yasar, D.; Inan, C.; Akkaya, B.; Ceylan, N.; Ucan, B.; Tuygun, N. Infantile Idiopathic Intracranial Hypertension: Case Report of an 8-Month-Old Child. J. Pediatr. Neurol. 2024, doi:10.1055/s-0044-1788733.
Youroukos, S.; Psychou, F.; Fryssiras, S.; Paikos, P.; Nicolaidou, P. Idiopathic Intracranial Hypertension in Children. J. Child Neurol. 2000, 15, 453–457, doi:10.1177/088307380001500706.
Zaki, S.A.; Lad, V.; Abdagire, N. Vitamin D Deficiency Rickets Presenting as Pseudotumor Cerebri. J. Neurosci. Rural Pract. 2013, 4, 464–466, doi:10.4103/0976-3147.120210.
Zhang, Y.; Qiu, Y.; Wang, Z.; Wang, R.; Jin, R.; Hinkle, L.E.; Wu, X. High-Dose Methotrexate-Induced Idiopathic Intracranial Hypertension in Infant Acute Lymphoblastic Leukemia. Front. Pharmacol. 2020, 11, 839, doi:10.3389/fphar.2020.00839.
